# Supplementary material for: The revised complete mitogenome sequence of the tree frog Polypedatesmegacephalus (Anura, Rhacophoridae) by next-generation sequencing and phylogenetic analysis
Source: PeerJ. 2019 Aug 1;7:e7415. doi: 10.7717/peerj.7415 (PMC6679912; doi:10.7717/peerj.7415)
Supplement: Dataset S1 [file peerj-07-7415-s001.fas]

>mitochondrion_gcode_2topology_circular
GTCCTGGTAGCTTAAGCTAAAGCGTTGGTCTTGTAAACCAAAGAATGTGAACTTATATTTTACCCAGGACTGCTTTTAATGGAAAAAAGTCTTCCACTGGCTTTAGGCGCCAACAACTCTTGGTGCAAACCCAAGTAAAAGCTTTAACTCAAAACAAAAGGAATTTAACCTCTTCCACTGACTCCCAAAGCCAGTATTCTAATTAAACTATGTTTTGAACTCCTATAGCTTAAACCCAAAGCATAGTGCTGAAAACGCTAAGATGAACCATAAAAAGTTCTAAGAGTAACAAGTTTAATCCTGACTTTAACCTTAACTATTTCTTAATTTACACATGCAAGTCTCAGCACTCCCGTGAAAACGCCCTTTAGCCCTTTAACAGGATAAGGAGCTGGCATCAGGCACAGAACCCTTGCCCATAACGCCTAGTTTCACCACGCCTCCAAAGGTAGTCAGCAGTGATCGACATTGTCTATAGGCGCAAGCCCGAATCAGTTAAAGAAAAGAGAGTCGGCAAACCCGGTGCCAGCCGCCGCGGCCATACCGTGGACTCAAGTTAATAACTACCGGCGTAAAGCGTGATTAAAGAGCCCCTAAATTAGAGTTGAATGGAGGTTTAGCTGTTTAAAGCTTACTTATTAAGAAACCCAAAAACGAAAGTTACTCTAATTAATTTCTTGAATACACGAAAGTTTGGGAACAAACTGGGATTAGATACCCCACTATGCCATACCATAAATTTCACTTACACTTAAAACGCCAGGGTACTACGAGCCCCGCTTAAAACCCAAAGGATTTGACGGTGTTCCACCCAACTAGAGGAGCCTGTTCTATAATCGACAATCCACGATCTACCTAACCATTTTTTGCTACTCAGCCTGTATACCTCCGTCGTAAGCTTATCATTTGAATGAGAAAAAGTAAGCACAAGGACTAAAAGCCAAAACGTCAGGTCAAGGTGCAGCTTATAAAATGGAAGAAATGAGCTACAATTTCTAATTTAGAACACACGAATTACTGCATGAAACAAAGTCATGAAGGTGGATTTAGCAGTAAGTAAGGAATAGAGAGCCTTACTTAATTTGGCCCTGGAACGTGTACAAACCGCCCGTCACCCTCTTCGATAGCTTTTTACTAGTTAAATAACCTATTTGCCGCGCCTTAGAAGAGGCAAGTCGTAACATGGTAAGTATACTGGAAAGTGTACTTGGAATACCAAAATGTAGCTTAACAAAAGCCCCCCGCTTACACCGGGAAAATGTCCGTGCAACCCAGACCATTTTGAGCCCTAAATTTAGCCCTAAATTATTTTATAAACTTCTTATACGCAAAGTTATTAAATAAAACATTTTAACTCCTTAAGTAAAGGCGATTGAAAAAGCTCTAAGCGCTATAGAAATAGTACCGCAAGGGAAAAATGAAATAATAATGAAACAACTAAAGCTACTCACAGCAGAGAATTCACCTCGTACCTTTTGCATCATGGCCTAGCAAGACTTAATAAGCAAAATGAAATTTAAGTTTTAAACCCCGAACCTAGGCGAGCTACTTTAAAACAGCCTATTGGGCCAACCCGTCTCTGTAGCAATAGAGTGGGATGATTTTTAAGTAGTAGTGAAAAGCCTACCGAGCCTAGAAATAGCTGGTTATTCATGAAAAGAATATAAGTTCTGCCTTAAGCCTCCCTCAATGAACCTCAACAACATTCAAGGCTTAAGAGTTATTTAAATAAGGAACAGCTTATTTAAGCCAGGACACAACCTAAGCAGCAGGGTAAAGTCTTAACACTACCAAGTGGGCCTGAAAGCAGCCATCTTTTAAAACGCGTCAAAGCGTAACCTTAATTCCCAAATACCATTAATCTTCATGAACCCCTAATTTATAATGAATGACTCCATATTTATATGGAAGACACCATGCTAGGATTAGTAACAAGAATTTATAATTCTCCAAAATGCAAACATAAACCAACATGGATAGACCATTGGTAGTTACCGAACCTAAATTCACTGCAATAACACCCACAAGAAAACTCTGCAGTACTTACTCGTTAACCTAACACTAGCGCATTACAGGAAAGATTTAAAAAAAGAGAAGGAATTCGGCAAATCACGGCCCCGCCTGTTTACCAAAAACATCGCCTCTTGACTTATAATAAGAGGTCCAGCCTGCCCAGTGAATTTTTAACGGCCGCGGTATCCTAACCGCGCGAAGGTAGCATAATCACTTGTTCTTTAAATGGGGACTCGTATCAACGGCATCACGAGGGTTTTACTGTCTCCTCTTTTTGATCAGTGAAATTGATCTTCCCGTGAAGAAGCGGGAATAATACTATAAGACGAGAAGACCCCATGGAGCTTAAAACCAAATAACAACTTAACCACTCACCCCCCTATAAATTTAAGCCCTGTTATAAGGTTTTCGGTTGGGGTGACCGCGGAGTAAAGCTCATCCTCCACGACGGAAAGAACACACTCTTTATTTAAGAACCACAATTCTAGAAATTAGTATACTAACGTTTACTGACCCGATAATCGATCAACGGACCAAGTTACCCTGGGGATAACAGCGCAATCTACTTCAAGAGCTCATATCGACAAGTAGGCTTACGACCTCGATGTTGGATCAGGGTATCCCGGTGGTGCAGCCGCTACCGAAGGTTCGTTTGTTCAACGATTAAAACCCTACGTGATCTGAGTTCAGACCGGAGCAATCCAGGTCGGTTTCTATCTATAAAGAGTTACTTCTAGTACGAAAGGACCGAAGTAACGTGGCCAATGCACCCCCAAGCCACAAATTCTACTAATGATTACAACTTAATTAGCAAGTATCTATTTAATTATTAAAGTCAATGATTTGTTAGCGTGGCAGAACATGGCTATGCGAAAGACCTAAGCCCTTTACACTAGGGGTTCAAGTCCCCTCGTTAACTTAAATGACTCAAATACTTTACCTCACCCACCCAATTATATTTATTGCCCCAATTCTACTTGCAGTGGCATTTTTTACATTAATTGAACGAAAAGTATTAGGCTATATACAACACCGCAAAGGCCCTAATAAAGTAGGCCCATTTGGACTCCTGCAACCAATTGCAGACGGAGTTAAACTATTTATTAAAGAGCCTGTCCAGCCAGCTACGGCAGCGCAAATATTGTTCATCTTAACCCCTACGCTAGCTCTTATTCTAGCAATAATTATATGAGCACCATTTCCGATACCCACGCCTCAGTCAGATATTACTATAAGTATCCTATTTATCCTCGCTGTCTCAAGCCTCACTGTTTATACTATTCTCGGCTCCGGATGAGCATCAAATTCTAAATATGCCCTTATTGGTTCTTTACGCGCTGTAGCACAGACCATTTCTTATGAAGTCACAATAGCCCTAATTATCCTTTGTTCAATCTTCTTGGCTGGCGGCTTCACACTGTCCATCTTTAATGTTACACAACAACACTTATGATTACTCCTCCCCTTATGACCTCTAGCACTTATATGATATATTACTACACTAGCCGAGACAAACCGAGCCCCATTTGATCTAACTGAAGGAGAATCAGAACTTGTCTCAGGCTTTAATGTTGAATACGCAAGCGGCCCGTTCGCCTTATTCTTCCTCGCCGAATATGCTAATATCTTAATAATAAACACTTTATCAACTATTTTATTCCTCGGAGCCGCAATATTAATAAAAACGCTCTCAACAATTTTTCTCATGTTAAAAGCATCATCAATATCCATTTATTTTTTATGAATTCGTGCCTCATATCCACGATTCCGTTATGACCAACTTATACATCTTGCCTGGAAGAACTTCCTGCCTATTACAATCGCCGCTACAATAATCTTTATCTCTATACCAACCTCAACTTTGATTTCCCCCCCTATTATATGGAAGCGTGCCCGAAAGATAAGGACCTCCTTGATAGGGAGGCTAATATGGGTTCAAACCCCATCACTTCCTTAAAGAGATAGGAGTTGAACCTACGTCTAAGGGATCAAAACCCTTCGCTATTCCACCTTGCTTCTCTTTAGTAAGATCAGCTAAAAAAGCTTTTGGGCCCATACCCCAACAATGTTGGTTAAACTCCTTCTCTTACTAATTAACCCTCTAGCTTACTCTATATTTTTACTTAGCCTCGCAATTGGCACAACAACTACCCTGTTAAGCCACCACTGACTGCTCGCTTGAATCGGCCTAGAAATTAATACACTAGCTATTATCCCTGTCATTACCAAAATCCCTCATCCACGGGCTATTGAGGCCGCCACGAAATATTTCTTAACACAAGCAACGGCTTCTATTATTGTTCTATTTTCAGCACTAATAAACGCATGAAGCACAGGACAATGAACCATCACCTCTGCCCTCGACCATATAACAATTATCTTGACCTTAGCTCTGATAATAAAACTAGGATTAGCTCCACTACACTTCTGACTCCCCGAAGTACTCCAAGGCACCCCATTATTTACCGGACTAATTATCTCAACGTGACAAAAAATCGCCCCAATAACATTGTTACTTCAACTTACACACCATATTAATATTTATGCCGCCACTTCAATTGGCTTACTGTCAATTTTTATTGGCGGATGAGGAGGAATTAATCAAACACAAATACGGAAAATTCTAGCATTCTCATCAATTGGCCACCTCGGCTGAATAATATTAGTTTTAAAATTTGACCCCTCTTTAACAGAGTTCAATTTTATCTTATATATTATTATAACAACAGCAATATTTCTTTTACTGACCTCAACACACGCTATAAAATTACTTGACATCTCCATTTTATGGGCGAAAACACCAATATTAGTTGCAATTTCAATGCTTACATTACTCTCCTTAGCAGGCCTCCCACCTCTTACTGGCTTTATACCTAAACTAATAATCTCTTTAGAACTAATTAAACAGAACATAGTTATTTTTGTAACGCTCGCTATATTAGCCTCACTCCTTGCCCTATTCTTCTACCTACGCCTCACCTACGTCATAGTTATAATTACCGCACCAAATATATCTACCACCAATAGCCTATGACGCATAACCATCAAAATTAATTCACTGACGGCACTATTTAACAATCTTGCAATCTTTACTATCATAATAACACCAACAATTATTCTTTTTTTATAGAAATTTAGGGTAATGCCAGCCCGAAGGCCTTCAAAGCCTTAAGCAAGAGTTTAAATCTCTTAATTTCTGTAGGACTTGTAGGATACTAACCTACATTTACTGAATGCAACTCAAACTTTTTAAATTAAAATAAAGCCCTTCTAGAAAGACGGGCCTTGATCCCGTAATATTTTAGTTAACAGCTAAACACTCTATCCAGCGAGCTTCATTCTACTTCTCCCGTCTACAGCGAAACGGGAGAAGCCCCGGCAGAACTGCTTCTGCTTCTTGCGGTTTGCACCCGCACGTGTAACACCCCGCGGGCCTGGTAAAGAGAGGGTTTACACCTCTGTCCTTGGGGCTACAATCCACCGCCTACTCGGCCACTTTACCTGTGATATTAACCCGCTGATTTTTCTCTACTAACCACAAGGACATTGGTACACTGTACTTGGTCTTTGGTGCCTGAGCCGGCATGATTGGCACTGCCCTTAGCCTGCTTATCCGCGCCGAACTATCCCAACCCGGCACCCTGCTCGGCGATGATCAAATCTATAATGTCATTGTTACTGCCCATGCATTTGTAATAATTTTCTTTATGGTTATACCAATTCTTATTGGGGGATTCGGTAACTGACTTGTCCCACTAATACTTGGCGCCCCAGATATAGCTTTCCCACGTATAAATAACATAAGTTTCTGGCTCCTGCCCCCATCATTTCTCCTTCTTCTTGCCTCTTCGACTGTCGAGGCTGGTGTCGGAACTGGCTGAACTGTATATCCCCCCTTAGCAGGGAACCTGGCCCATGCAGGCCCGTCAGTTGACCTAGCTATTTTTTCCCTTCACCTAGCTGGGGTGTCGTCAATTTTAGGTGCCATTAACTTTATTACAACCATTTTAAATATAAAGCCAGCGGCACTAACACAGTACCAAACCCCCTTATTCATCTGATCCGTTCTTATTACTGCTGTATTGCTTCTTCTTTCTCTCCCTGTGTTAGCCGCAGGAATCACGATACTTCTCACCGACCGCAACCTTAACACAACTTTCTTTGACCCCGCGGGAGGGGGGGACCCAGTTCTTTATCAACATCTATTTTGATTCTTTGGACACCCCGAGGTCTATATTCTTATTCTTCCGGGATTCGGTATTATTTCGCATGTTGTTGCGTTCTATTCTTATAAGAAAGAGCCATTTGGGTATATGGGGATGGTTTGAGCTATGTTATCAATTGGGTTCCTCGGCTTTATTGTATGGGCTCACCATATATTTACTACAGACCTTAATGTTGACACGCGCGCATACTTTACCTCGGCAACAATAATTATTGCTATTCCAACTGGCGTGAAGGTATTTAGCTGACTAGCTACAATGCACGGAGGAATTATTAAATGAGACGCAGCAATGCTCTGGGCCCTGGGCTTTATTTTTCTTTTTACCGTTGGTGGCCTCACAGGAGTTGTACTTGCTAACTCCTCAATTGATATTGTGCTCCATGATACATATTATGTTGTTGCACACTTCCACTATGTCCTGTCAATAGGCGCAGTTTTTGCCATTATAGCAGGCTTCGTACACTGATTCCCCTTATTTACCGGCTACAAACTCCACGCTGCCTGAACAAAAATTCAATTTGTTATTATGTTTGCTGGTGTAAACCTTACATTTTTTCCTCAGCATTTTCTAGGGCTCGCCGGTATACCACGACGGTACTCAGACTACCCAGACGCATATACATTATGAAATACCACCTCCTCCATTGGCTCTGTAATCTCACTAATTGCTGTTATGGTAATAATTTTTATTGTCTGAGAAGCATTTTCATCTAAACGTGTTTTCCTTCACTCAGATCTAACGTCTTCAAACGTAGAATGAACACTGGGCTTCCCCCCTGCTCATCACACATTTGAAGAAGCAACATTCTCTATTACACTGCGCGAGAAAGGAAGGAGTTGAACCCTCTTGACCTGGTTTCAAGCCAGGCACATAACCCGTCTGTCACTTTCTTGGAGGTACTAATTAAAGTATAATATTACCTTGTCAAGGTGAATTTACAAGTGAGACCCTTGTGTTCCTCTATAGCACAACCCACACAATTTGGCCTTCAAGACGCCGCATCCCCTATTATGGAAGAGTTAATTCACTTCCACGACCACACGCTTATAGCAGTTCTTTTAATTAGCACATTAGTGTTATACATTATTATTACGCTCATAGCATCTAAATTATTTAGTACTAATTTAACAGACGCACAAGAAATTGAAATAGTATGAACTATTATACCAGCAGTGATCTTAATCGTCATTGCACTTCCATCATTGCGAATCCTTTACTTAATAGATGAGATTTCTTCGCCTGACTTGACTGTTAAAACCGTCGGCCATCAATGGTACTGAACCTATGAATATTCAGATTTTGATAACATTGGATTTGACTCGTATATACTACCCACTAAAGACCTCGACCCCGGCTCATTCCGCCTACTAGAGGTGGATAATCGAATAGTAGTCCCTACAGGAACACTGACGCGAATTTTAGTTACTGCAGATGATGTACTACACTCCTGAGCACTCCCATCATTAGGAATTAAAACTGACGCCATCCCAGGGCGACTCACTCAAGCATCTATCCTAGTGGCCCACCCAGGCGTATACTATGGCCAGTGTTCAGAAATTTGTGGCGCTAACCATAGCTTTATACCAATTGTAGTTGAAGCCCTACCGATCCGTGACTTTTTACCATGAATTTTAGAAATACAGGACTCTTAACTTCTCATTAAGAAGCTATATGGTACGCGACGGCCTTTTAAGCTGTAGATAGGTGATTCCAACCACCCTTAATGAATGTCCGCACTAAAGATTATCGGTTCCATTACCTTAATTATTTTAGGTACCCTCTTTTCCCTATTGCTTACTAAACTGCTGAGCAACTACTTTATATCCCGCATAGTCCTACCAAAAGGCTCACGCCCTCTGGGGAAATTTACACGACTATGACTATGATTTTCAATACGTCCATGAAAACGACTATGAACACAAGTATACCTGTGAATCATAATACGCCCGTGGATACGTATATTTATTCAACTGGGAACATGATTCTGATTCCGCCTACGAGCCTGACTAATATCACACCAATGAGTGCGGCTCTGAGTATGAGCGTCAAAAAAATCATGAACACAGCTTCGAAAGTGGCAAGTGCAACAATCAAAACGAATATGAAAATGACTATGAAAGCAAATAAAAAAATAATTCTATTTGCCCAGGCCTCGTTGACCCCACTTAATACCCTCTTATCCACTCGGAGCCCTGGGCTCCGAACTATTACACCCCTATCTGACACACAGCAGCCCTAAAGTTGCAACTGATTATTCACCAAGCGGGGAACCCGCTTTTTATCAATATAGCCCACCAGATTATCTGTATAATATTAACACCGGCTCAGAACCACATTATGTGTTAATATGATTATTCCACAACTCTAACCACCCCATTAAGAAACTAATGCGTAGCAGTTTTTCGGCTGCAGCTGGGTGACTTCTCGCCACCCTTAATGAATGGTCAAAACACTTTTCTTTTTCATTCACGTAGCCCTATGAGCTATTCTTATTATTGCACTTGGGACAATGTTTAAAAACTATACACTGTACCGCACAATATCACCACTAAACCCCCATCCGCGCCGGGCGCGGACACCATGGCCTTGATAGGGAGCCTGTTCAGTCAATTTACATCACCAACCCTATTTGGTATTCACTTATTCCTTATTGCAATAATTTTTCCATGGCTTTTTTTCTACTCCCCATCTAACCGCTGGATTCCAAACCGCCTCATCACCGTTCAATCACTGTTTTTAGGCACCTTCGCTAAACACATTCTTATGCCAACAAATAAACCCGCCCACAAATGAGCACTTTTAATCGTAACCGTAATAGTCTTTCTACTTAGTATAAACCTAATAGGCTTACTCCCGTACACATTTACCCCTACAACCCAACTGCCACTAAATTTAGGCTTGGCTATCCCATTATGACTTGCAACTGTACTCGTCGGACTTCGAAACCAACTTTCCGCATCCTTAGCACATTTTCTACCAGAAGGCACACCCACCCCTCTAATTCCTATTCTAATTATTATTGAAACAATCAGTTTATTAATCCGCCCAATTGCCTTAGGCGTACGCCTAATAGCAAACTTGACCGCTGGACATTTACTTATTCAACTCATTGCTACAGCCACTATATTTATGATCCCACTTTCAACTGTTGTTTCGCTAATGTCATTTACAGTTCTACTCCTGCTAACTATCCTAGAGATTGCAGTGGCCATAATCCAAGCCTATGTATTTGTGCTTTTATTTAGCCTTTACTTACATGAGAACACTTATGAACCACCAAGCACATGCTTTTCACATAGTAAACCCCAGCCCATGACCCCTAACCGGCGCCTCAGCCGCTTTCTTGTTAACTTGTGGCCTAGCCATATGATTCCACTTTAACTCAACTGTCACAATAACACTGGGCATAATACTTATATTTTTGACAATATATCAATGATGACGCGATGTAGTACGCGAAGGTACATTTCAAGGTCACCACACTATTCCAGTTCATAAAGGTCTCCGGTACGGAATAGTTTTATTTATTACCTCAGAAATTTTTTTCTTTATGGGCTTCTTCTGAGCCTTTTACAACGCCAGCCTTGCCCCAACCCCCGACGTAGGCGAAACGTGACCACCAACAGGAATCACCCCACTTAACCCTTTTGAAGTCCCTCTTCTTAATACTGCGGTCCTATTAGCCTCTGGGGTGTCCGTCACCTGAGCACATCATAGTGTTATACTAGGCAATAAAAAAAATATAATCCAAGCACTAACCCTGACAATCCTACTAGGAATCTATTTTACTGCCCTGCAAGCGATGGAGTATTACGAAGCGCCGTTTACACTTGCTGATGGCATTTATGGTACAACATTTTTTGTTGCAACAGGCTTCCACGGATTACACGTTATCATCGGGACTATATTTTTATTTACATGCCTATTACGCCAAATATTTAATCACTTTACAACCCAACACCATTTTGGGTTTGAAGGCGCAGCATGATATTGACATTTTGTTGACGTAGTTTGACTATTCCTGTTCGTTTCAATTTACTGATGAGGTTTTTATTTTTTTAGTATAATAGTACAAATGATTTCCACTCATTAAGTTCTGGTTTAACCCCAGGAAAAAATAATGCTTGCATTCTTGCTAGTAACAATTTTACTGTCAGTTATTTTAGCTGGCGCCAGCTTCTGGCTGGCAACTCTGCTCCCAGACACAGAAAAACTCTCACCCTACGAATGTGGATTTGACCCGCTGGGCTCAGCCCGGTTACCATATTCCATACGCTTCTTCCTTGTAGCTATTCTATTTTTGCTTTTTGACTTAGAAATTGCTCTTCTACTACCACTACCGTGAGCCCTCCAACTCCCACACCCGCTTCCAGTCATTATGTGAGCCACAGTAATTCTTCTATTATTAACCGCCGGGTTTTTGTACGAATGACTTCAAGACGGCCTAGAATGGGCAGAATGAGGAGCTAGTCTAAAAAAGACACCTGATTTCGACTCAGACAATTATGGTTTAACCCCATAGCACCTTTATGGTTTACCTCTTGCCCACTATGTATCTAATTACTCTTATTGGCCTAGCGGCTCACCGAATACACTTACTTTCGGCCCTCTTGTGCCTGGAGGGGCTTATGTTAGTCACCTATATTGCCCTAAGCCTTTGCCCAAACTATTTAACTTTAGCCGCATACGTTTTTCCAGTTTTTCTTCTTTCGATATCCGCCTGCGGGGCAGCTTTAGGACTTGCACTTATAGTAGCCACATATCGATCCCATGGTAATGACAACCTTATTACCTTAAACCTACTTCAGTGCTAATCTTAATCCTCTCCTGAACTGCAATCTTTTTTACCACTGCGCTTGCCTCACCCAAAAACTTATGACTGATCACAACCAAGCAAAGTTTTTTAATTGCATTTTTATCATTACTATGGTTTGTTAACCAAAATTTTTATTTTTCGAATTCGTTGTTTATTATTGATCACATTTCTGGCCCGTTAGCAATTTTAACATGCTGACTCTTCCCCCTGACAATACTAGCGAGCCAAAGCAAACTCAGCCTAGAGCCAGTTAATCGTCAACGTATGTATATCGCTAACAGTACATTCCTTCAGCTTACAACACTTCTAGCTTTTTCTACATCTGATTTAATACTCTTCTTCATTTTCTTTGAAGCATCATTAATTCCTACTATAATTATTATTACCCGCTGAGGCGCTCAAGAGCGGCGCCTAGAGGCAGGCATATATCTAGCATTCTATACTATAATAGGCGCCGTACCACTAATGATTTGATTTATTAAACTATATGTCCTATCTGGCTCAGTCTTACCAGTCTATTTAAAAACCATATCAATTATACAACCAGAAACAACTTTTCCAGGACTGTTTTGAACGATATATAATGCCGCATTTTTAGTAAAACTACCTATATATTGTCTCCACTTATGACTCCCGAAAGCCCATGTTGAAGCCCCAATTGCAGGCTCTATAGTTCTAGCAGGCACTCTTCTTAAGCTTGGGGGCTACGGCATCTTACGCACATCCCTTGTTTTGCCTAATGTTTTCTTAAGCAAGACCCTTCCAATTATAATAATTGCTATTATAGGAGTTTTAATAACAGCCCTGCTCTGCCTACGCCAAACAGATCTAAAGTCGCTAATTGCCATGTCCTCAGTTAGCCATATAAACCTAGTGATTGCCGCAGCATTAATTTCCACACCATGAAGCTACTCAGGGGCAACAATCATGATAATTGCCCACGGGCTCTCATCATCAGCACTATTCTGCCTGGCAAACACAGCATATGAGCGAACAAATTCACGCACAATGATTATTATTCGAGGGATAATTTTACTTTTCCCACTAGGTTGAGCATGATGACTAATTATAGCCCTCTTTAATATTGCTCTCCCACCTTCAATTAGCTTTGCAGGAGAATTCCTAATTATTACCTCCCTATTTAACTGATCCCCAGTTACCTTTATCTTTGTCGTGATAAATTTAATTTTTACTACCGCATACACCTTATATGTTTTATGGGCCACCCAACGCGGACCCTTACCAAATCACATTAAAACGCTTTTCCCTTTAAGCACGCGCGAGCATATCCTCCTCTATCTTCATATTTTACCAGCTCTTCTTCTAATTACCAAACCAAATTTAATTATGTTTTGTGGACATAGTTTAACTAAAACATTAGGCTGTGGCTCTAACAATGAAGACTTACCCTCTTCTGTCCACCGAGTATGGTTGGAGCTAGTGAGTGTTGCTAACTACTTATTACCGCGGTTCAATTCCGCGGCTCACTCGAGCCTCACTGCACGCAAAGCCCCAACACTATATCCCCGCACAACCTCTAAAACTACGAACAACGTAAGTAACAGCCCCCACCCACAGCAAACTAATATTCAGCCCCCCGCTCCCAATAATTCAGCAACGCCCCATCATTCAACCAAAATTAAATCTTGACCTATATTATACTTAATATCACCCCCCATCCCCCCCACCAAAACTACACCTATCAACAACACTAACAGGTACAAAAAAATATAATAAAGCACAGTATAATTACCCCACGCCTCGGGGTAGGGCTCAGCAACCAGAGCTGAACAGTAAGCAAACACAACTATTATTCCCCCTAAATAAATTAAAAACAACACTAATGACAAAAACCCAAGCCCACTTTTAACCAAAACAAAACAGCCAGCGCCCGCACCTCACACTAAACCCAAAGCAGCAAAAAACGGAGACGGATTGGACGCCACAGCCACCAACCCAATCAGTAAATTCATCTCGGCAATCATGGTTCCTACTAGGGGTTTAACCTAGACCTATAGTCCGAAAAACTACCGCTGATATTCAACTACAAGAACCCTTATGACCCCCGCAATACGTAAAGCTCACCCTGCCATCAAAATTATTAATAACTCATTTATTGATCTTCCAACTCCTGCCAACTTATCTGCCTGATGAAACTTTGGATCCTTATTAGGGGTATGCCTCATCGCTCAAGTTGCAACAGGTTTATTTCTAGCAATACACTACACTGCAGACACATCGCTTGCATTTTCTTCTGTTGCCCACGTATGTCGAGACGTAAATTATGGCTGACTGCTCCGTAATCTCCACGCTAACGGCGCATCATTCTTCTTTATCTGCGTTTATCTACACATTGGCCGAGGCCTATACTATGGGTCATTCAACTTTAAAGAGACCTGAAACATCGGTGTTATTCTCCTATTTTTACTAATGGCTACCGCCTTTGTAGGCTATGTTCTCCCATGAGGACAAATATCGTTTTGAGGCGCCACGGTGATTACAAACTTAATGTCAGCAGCCCCATATATTGGCAATACCTTAGTTCAATGAATCTGAGGCGGCTTCTCAGTTGATAATGCAACATTAACACGATTCTTTACTTTCCACTTCATTTTACCATTCGCAATTATAGGTGCTAGCATAATACATCTTCTTTTCCTTCACCAAACAGGCTCATCAAACCCAACAGGGCTAAATTCAAACCTAGACAAAATTCCATTTCATCCATACTTTTCCTACAAGGACATCTTAGGCTTTATCATTATACTAACCTCACTAGCCCTATTGTCCACTTTTAACCCAAACCTTCTTGGCGACCCAGACAACTTTACCCCAGCCAACCCTTTAGTTACACCACCCCACATCAAACCTGAATGATACTTCCTCTTTGCCTATGCAATCCTACGCTCAATTCCTAATAAACTAGGAGGAGTCCTAGCACTTTTATTTTCTATCATTGTTCTTCTCTTTGTACCCTTAACTAATACATCTAAACAACGAACTATGGCTTTCCGCCCATTAACAAAAATTCTGTTCTGAGTCTTAATCGCCAACACAGTAATTCTGACATGAATCGGAGGCCAACCAGTAGAAGACCCATTTATTATTATTGGTCAACTAGCCTCAGGGCTCTACTTCATTGTTTTTATTCTTCTGCTCCCACTAACAGGCGTAGCAGAAAACAAGCTCATAAATTTACCCCATCATACTATGTATAATAAGCATTAATTTATTTACCCCATCATACTATGTATAATAAGCATTAATTTATTTACCCCATCATACTATGTATAATAAGCATTAATTTATTTACCCCATCATACTATGTATAATAAGCATTAATTTATTTACCCCATCATACTATGTATAATAAGCATTAATTTATTTACCCCATCATACTATGTATAATAAGCATTAATTTATTTACCCCATCATACTATGTATAATAAGCATTAATTTATTTACCGTACAATTTATAATTTTTAAGTGAACTTCAGAAATTAACATAAAACTATTTAGAACAATAAATGAATGATTTTCAATTACTATAGAAGAATACATTAATTTATTTAACACATGCTTATCATTACCATTAAGGGCGGATTCTTAATAAACAACTGATTAATACCACTAAACTGAATAAATGACCCAAAATGATTGCCAGAGCCTTAACTATGTCTACTTTATCGGACCTTCCCTTGCTTAAGTATATGCATATCATATCCAAATTTTAATCCACCTCTTTATCCACAGCCCACAAGAACAAATTAAAATGTATGAATAATAAATGGTCTTTATTATTTTACACCCTCAAGCATAACACACCTGCTTTAACACAATATTGAATGTATCATTCATTATAACAAGGTAAGACCTTCACTTGCGTTAGATCATGAATATTCCAGTCAATTTAATATAATAATTAACTATAATGGAATATTACTAATAACAATAACTAATTGCGTTTAAGAAAAAGAGGGCTCTTTTTCTTCAGAATAATCATTCATCACCTATTATTATAATCCATGAATATTATCTACCAATTATCTGCATATTCGGACATAACGTACATCCACCAAACCTAAATTAGCAAGTCCTCAACCCAGTAATTATATTATAGACCTCTCGCAGTGCACTCTACCGGGATCAATTAATAAGCCGACCCCGTCTCACTTTTCATGAGGCTTCTGACGGAACTGAATCTATGGACCCATTAATAAATCTACCCTACTGAAGCTGTTTTAAAGGCTTTAGCAGCTGGTGAGAAAAGGACCTTTAATATAAGCTCAGGCCACTTAATGAAGTCAGGGTCGGCCCAGACTATTTTGGGTTTTTGGCATTCATCAGCAAGGTCAGGGTGGTTTCACTCTGAGCGTCATCGCCAATATTTCACTACAAGGCACCCACTCAGCAGTGTTCACCTACCCTTCCCATGGACAACAAAAAGCAGGCATTTAAATTAGGGTGGGACAAAGAGCTATAATTGATGTCCCCCTAATCTATGGTATCCCCCGGGCATACCTGCATGCTTGTAAGACATATTTTTAACGATCTAGCGAAATCCCCTATACCCTTATTTCCCCCCCCTTTGCACTTTTTTTAAACTTTTTTCATTAAAATTTTACAAAATTTAAAAATTTTTCCCGCTACCCCCCCCTTACCCCCCCCATGCATTATTCTACCAGCGACTCCTACTACCCCCCCCGGGATTAAGAACTGTTAGATTTTCTGGAAGGTCCACAGAGCAATGCTGCTTCTGAGTATATACCTGAATTTTCCCCATCACTAATGGCCCCCGCACTTACTATTTTTATTATTATACTCACCCCTCTATTACGACTTGGAAAGACAACATTTCCTGCTATAGCTAAAACAGCAATTAAAACAGCCTTTTTTGTGTCATTAACACTTCTCTCCTTAACGTCCTACACGCACTGATGAATATCTACCCTAAACCTATCATGGCTAACACTAAATGCCTCCCCCATCCCCCTCATGATTCAATTTGACACCTACTCCCTCCTATTCATAACTGTGGCATTCTTCGTATCATGAAGTATTATAGAATTTTCAGCATGATATATGCACTCCGACCCTAACCTCGAAACCTTTATAAAGTATCTCCTAATTTTCCTTATAGCAATAATTGTCCTTGTCTCAGCAGGTAACCTATTTACTCTATTTATCGGCTGAGAAGGCGTAGGAATCATATCATATTTACTTATTGGCTGATTTCACGGTCGCGCTAACGCCGCGACCGCAGCCGTACAGGCAGTCTTATACAACCGAATTGGAGACATTGGATTTTTAGTAATCTTTTGCTGGGCACTTAAAGAACTTACACTAACTAATATACAAGCAATATATTCATTCCACCCCCCCACACCTATTCTCATAGCCTTCATCCTTGCTGCCGCAAGCAAATCTGCCCAATTTGGCCTTCACCCATGACTAGCAGCAGCAATAGAAGGCCCTACACCAGTCTCTGCCCTACTTCATTCTAGTACAATAGTCGTAGCCGGAATCTTTCTAATAATCCGAATTCACCCTATTATTGCCCAGAACCCGCATGCACTTACAACCTGCCTATGCTTAGGTGCTCTATCCACCTTCTACGCCGCTGCATCAGCATTACCTCAAAATGATATCAAAAAAGTCATTGCCCACTCAACATCAAGTCAATTGGGCCTAATAATAGTAGCTATTGGCATCAACCAGCCCCACCTCGCATTTTTCCATATTTGCACACACGCATTCTTTAAGGCCATATTATTCTTATGCGCCGGCCTCTTCATTCACTCCCTGAATGATGAACAAGACATTCGGAAAATGGGGGGACTCTTCAACATTCTACCAATAACAACTACTTCATTTTTAGTTGGATCACTTGCTCTAATAGGTACACCGTTCTTATCTGCTTTTTACTCCAAAGATGCTATCATCGAAACTATAAACAACTCCTTCACTAACTCCGTCGCACTTACCCTGACACTAATCGCAACCGCATTTACAGCAGTATACTCTGTCCGACTAATTTACTTCGTATCGCTCGGCAACACCCGCCTAAATAATCCCACCACACTTATTAATGAATCATCAACCATATCCGCTGTAACCCCAATTATTCGCCTGGCCTACGGCAGCATCTTTGCAGGAGTAATAATTTTCCAGCTACTCATCCCCAATACACCTATTATCCACACAATATCAATATCCAATAAACTTACTGCCACAGTACTAACGATTCTGGCATTCCTTCTTGCCTTCGATATCATCAAAATACCCACCTTAGCAAAATGACCCACAAAAAAACTTCTAGACCCAAGCCTTTATAACTTCGTAATTCATCGACTCAGTGCAAAAACTGCTCTCGCCATTGCCGGCTACACAATCTCATTTATAGTTGAATCCTTCATACTTAAAACCAAAGCAACAAGCATTATACACGCACAAAAACCCGCAATGCAAATCTTACAGCAAGCACAAACAGGAAAAATCAAAACATACCTATTGTCAACAACCATAACATTAATAATGGCCTACGCAGCACTTATAATTGGCCTATAATAAGCATTAATTTATTTACCCCATCATACTATGTATAATAAGCATTAATTTATTTACCCCATCATACTATGTATAATAAGCATTAATTTATTTACCCCATCATACTATGTATAATAAGCATTAATTTATTTACCCCATCATACTATGTATAATAAGCATTAATTTATTTACCCCATCATACTATGTATAATAAGCATTAATTTATTTACCCCATCATACTATGTATAATAAGCATTAATTTATTTACCGTACAATTTATAATTTTTAAGTGAACTTCAGAAATTAACATAAAACTATTTAGAACAATAAATGAATGATTTTCAATTACTATAGAAGAATACATTAATTTATTTAACACATGCTTATCATTACCATTAAGGGCGGATTCTTAATAAACAACTGATTAATACCACTAAACTGAATAAATGACCCAAAATGATTGCCAGAGCCTTAACTATGTCTACTTTATCGGACCTTCCCTTGCTTAAGTATATGCATATCATATCCAAATTTTAATCCACCTCTTTATCCACAGCCCACAAGAACAAATTAAAGTGTATGAATAATAAATGGTCTTTATTATTTTACACCCTCAAGCATAACACACCTGCTTTAACACAATATTGAATGTATCATTCATTATAACAAAGTAAGACCTTCACTTGCGTTAGATCATGAATATTCCAGTCAATTTAATATAATAATTAACTATAATGGAATATTACTAATAACAATAACTAATTGCGTTTAAGAAAAAGAGGGCTCTTTTTCTTCAGAATAATCATTCATCACCTATTATTATAATCCATGAATATTATCTACCAATTATCTGCATATTCGGACATAACGTACATCCACCAAACCTAAATTAGCAAGTCCTCAACCCAGTAATTATATTATAGACCTCTCGCAGTGCACTCTACCGGGATCAATTAATAAGCCGACCCCGTCTCACTTTTCATGAGGCTTCTGACGGAACTGAATCTATGGACCCATTAATAAATCTACCCTACTGAAGCTGTTTTAAAGGCTTTAGCAGCTGGTGAGAAAAGGACCTTTAATATAAGCTCAGGCCACTTAATGAAGTCAGGGTCGGCCCAGACTATTTTGGGTTTTTGGCATTCATCAGCAAGGTCAGGGTGGTTTCACTCTGAGCGTCATCGCCAATATTTCACTACAAGGCACCCACTCAGCAGTGTTCACCTACCCTTCCCATGGACAACAAAAAGCAGGCATTTAAATTAGGGTGGGACAAAGAGCTATAATTGATGTCCCCCTAATCTATGGTATCCCCCGGGCATACCTGCATGCTTGTAAGACATATTTTTAACGATCTAGCGAAATCCCCTATACCCTTATTTCCCCCCCCTTTGCACTTTTTTTAAACTTTTTTCATTAAAATTTTACAAAATTTAAAAATTTTTCCCGCTACCCCCCCCTTACCCCCCCCATGCATTATTCTACCAGCGACTCCTACTACCCCCCCCGGGATTAAGAACTGTTAGATTTTCTGGAAGGTCCACAGAGCAATGCTGCTTCTGAGTATATACCTGAATTTTTTCCCCCCCATATTATTATTATGCAATTTCAATAGATATGTAGACTCATCTTATGAAATTAATCAATTTATATTGATGAGTTTAACTACTCTCCTTGATTTCCTGCGTAAATATATTATTATGCAATTTCAGTAGATATGTAAACTCATCTTATGAAATTAATCAATTTATATTGATGAGTTTAACTACTCTCCTTGATTTCCTGCGTAAATATATTATTATGCAATTTCAGTAGATATGTAAACTCATCCTATGAAATTAATCAATTTATATTGATGAGTTTAACTACTCTCCTTGATTTCCTGCGTAAATATATTATTATGCAATTTCAATAGATATGTAGACTCATCTTATGAAATTAATCAATTTATATTGATGAGTTTAACTACTCTCCTTGATTTCCTGCGTAAATATATTATTATGCAATTTCAGTAGATATGTAAACTCATCTTATGAAATTAATCAATTTATATTGATGAGTTTAACTACTCTCCTTGATTTCCTGCGTAAATATATTATTATGCAATTTCAATAGATATGTAGACTCATCTTATGAAATTAATCAATTTATATTGATGAGTTTAACTACTCTCCTTGATTTCCTGCGTAAATATATTATTATGCAATTTCAATAGATATGTAGACTCATCTTATGAAATTAATCAATTTATATTGATGAGTTTAACTACTCTCCTTGATTTCCTGCGTAAATATATTATTATGCAATTTCAGTAGATATGTAAACTCATCCTATGAAATTAATCAATTTAT
